# Supplementary material for: Exploring Marine-Derived Compounds: In Silico Discovery of Selective Ketohexokinase (KHK) Inhibitors for Metabolic Disease Therapy
Source: Mar Drugs. 2024 Oct 3;22(10):455. doi: 10.3390/md22100455 (PMC11509851; doi:10.3390/md22100455)
Supplement: Supplementary file 1 [file marinedrugs-22-00455-s001.zip]

Archive with 1 entries (1 files):
- marinedrugs-3220800-supplementary.pdf
